# Supplementary material for: Intravital FRET: Probing Cellular and Tissue Function in Vivo
Source: Int J Mol Sci. 2015 May 21;16(5):11713–27. doi: 10.3390/ijms160511713 (PMC4463726; doi:10.3390/ijms160511713)
Supplement: Supplementary file 1 [file ijms-16-11713-s001.zip]

Archive with 3 entries (2 files):
- ijms-79058-Supplementary Information/
- ijms-79058-Supplementary Information/ijms-79058-Supplementary Information.pdf
- ijms-79058-Supplementary Information/ijms-79058-supplementary movies.zip
